# Supplementary material for: The KRAS, ATR and CHEK1 expression levels in endometrial cancer are the risk factors predicting recurrence
Source: PLoS One. 2024 Apr 26;19(4):e0302075. doi: 10.1371/journal.pone.0302075 (PMC11051633; doi:10.1371/journal.pone.0302075)
Supplement: S1 File — (XLSX) [file pone.0302075.s001.xlsx]

## Sheet: Table 2
The raw data to Table 2	Clinicopathological characteristics of patients with ECE
Sample number	Differentiation grade	Depth of invasion	Presence of recurence	Morphological type of neoplasm	Localization Rec	Occurrence of Rec, months
22	3	>1/2	Recurrent EC	Endometrioid carcinoma of the endometrium	Para-aortic lymph nodes	8.9
23	3	>1/2	Recurrent EC	Endometrioid carcinoma of the endometrium	Pelvic lymph nodes	19.1
24	3	<1/2	Recurrent EC	Endometrioid carcinoma of the endometrium	Para-aortic lymph nodes	11
25	2	<1/2	Recurrent EC	Endometrioid carcinoma of the endometrium	Para-aortic lymph nodes	7.4
26	3	>1/2	Recurrent EC	Endometrioid carcinoma of the endometrium	Para-aortic lymph nodes	14.4
27	3	>1/2	Recurrent EC	Endometrioid carcinoma of the endometrium	Para-aortic lymph nodes	1.8
28	2	>1/2	Recurrent EC	Endometrioid carcinoma of the endometrium	Pelvic lymph nodes	5
29	3	>1/2	Recurrent EC	Endometrioid carcinoma of the endometrium	Pelvic lymph nodes	13
30	2	<1/2	Recurrent EC	Endometrioid carcinoma of the endometrium	Para-aortic lymph nodes	2.2
33	3	>1/2	Recurrent EC	Endometrioid carcinoma of the endometrium	Para-aortic lymph nodes	4
34	2	<1/2	Recurrent EC	Endometrioid carcinoma of the endometrium	Para-aortic lymph nodes	9.3
35	2	<1/2	Recurrent EC	Endometrioid carcinoma of the endometrium	Para-aortic lymph nodes	23.9
37	3	>1/2	Recurrent EC	Endometrioid carcinoma of the endometrium	Para-aortic lymph nodes	6.3
38	3	<1/2	Recurrent EC	Endometrioid carcinoma of the endometrium	Para-aortic lymph nodes	20.4
40	2	>1/2	Recurrent EC	Endometrioid carcinoma of the endometrium	Pelvic lymph nodes	36
42	2	<1/2	Recurrent EC	Endometrioid carcinoma of the endometrium	Pelvic lymph nodes	34.3
43	2	>1/2	Recurrent EC	Endometrioid carcinoma of the endometrium	Para-aortic lymph nodes	3
45	2	<1/2	Recurrent EC	Endometrioid carcinoma of the endometrium	Para-aortic lymph nodes	36
46	3	>1/2	Recurrent EC	Endometrioid carcinoma of the endometrium	Pelvic lymph nodes	7.6
47	2	<1/2	Recurrent EC	Endometrioid carcinoma of the endometrium	Para-aortic lymph nodes	17.5
996	2	<1/2	EC w/o recurence	Endometrioid carcinoma of the endometrium
1032	3	<1/2	EC w/o recurence	Endometrioid carcinoma of the endometrium
1034	2	<1/2	EC w/o recurence	Endometrioid carcinoma of the endometrium
1045	2	<1/2	EC w/o recurence	Endometrioid carcinoma of the endometrium
1047	3	<1/2	EC w/o recurence	Endometrioid carcinoma of the endometrium
1049	3	>1/2	EC w/o recurence	Endometrioid carcinoma of the endometrium
1060	2	<1/2	EC w/o recurence	Endometrioid carcinoma of the endometrium
1064	2	<1/2	EC w/o recurence	Endometrioid carcinoma of the endometrium
1065	2	<1/2	EC w/o recurence	Endometrioid carcinoma of the endometrium
1066	3	>1/2	EC w/o recurence	Endometrioid carcinoma of the endometrium
1069	2	>1/2	EC w/o recurence	Endometrioid carcinoma of the endometrium
1070	2	<1/2	EC w/o recurence	Endometrioid carcinoma of the endometrium
1073	3	>1/2	EC w/o recurence	Endometrioid carcinoma of the endometrium
1075	2	<1/2	EC w/o recurence	Endometrioid carcinoma of the endometrium
1082	2	<1/2	EC w/o recurence	Endometrioid carcinoma of the endometrium
1085	2	<1/2	EC w/o recurence	Endometrioid carcinoma of the endometrium
1086	2	<1/2	EC w/o recurence	Endometrioid carcinoma of the endometrium
1093	2	<1/2	EC w/o recurence	Endometrioid carcinoma of the endometrium
1103	2	<1/2	EC w/o recurence	Endometrioid carcinoma of the endometrium
1108	3	>1/2	EC w/o recurence	Endometrioid carcinoma of the endometrium

## Sheet: Figure 1
The minimal data set to Figure 1	The mRNA expression levels of KRAS, ATR and CHEK1 in endometrial cancer tissue depending on recurrence in anamnesis
	KRAS		ATR		CHEK1
	Recurrent ECE	w/o recurrence	Recurrent ECE	w/o recurrence	Recurrent ECE	w/o recurrence
	83.2	0.009537	66.8	0.084582	112.3	0.050379
	21.5	0.003474	19.17	0.000914	21.7	0.035812
	0.5	0.013418	656.3	0.014559	1.5	0.115997
	17.9	0.009033	82.9	0.006704	57.2	0.034906
	56.25	0.006528	128.8	0.002646	311	0.106486
	112.6	0.028451	4039.3	0.004039	132.1	0.118942
	239.1	0.003436	908.8	0.001913	327.9	0.042819
	14.9	0.001907	7.1	0.017022	4.6	0.028217
	61.5	0.007681	71.9	0.00332	22.8	0.062558
	0.98	0.10808	1.4	0.039108	12	0.409736
	0.16	0.01284	1.7	0.00376	7.5	0.148477
	0.1	0.001865	0.16	0.010926	3.7	0.10085
	0.3	0.000657	1.25	0.000935	7.16	0.022242
	1.9	0.005096	0.3	0.003597	6.7	0.119537
	1.7	0.01187	4.3	0.004045	21.7	0.127291
	1.4	0.001599	4.5	0.002555	6.9	0.087862
	0.4	0.010323	2.5	0.00874	14.04	0.168885
	0.4	0.00847	1.1	0.003738	11.04	0.045171
	0.5		1.8		3.17
Mean	32.38	0.01357	315.8	0.01184	57.11	0.1015
Std. Deviation	60	0.02446	934.3	0.0203	99.38	0.08899
Std. Error of Mean	13.77	0.005766	214.3	0.004785	22.8	0.02097
Minimum	0.1	0.000657	0.16	0.000914	1.5	0.02224
25% Percentile	0.4	0.003054	1.4	0.002623	6.7	0.04107
Median	1.7	0.008076	4.5	0.0039	12	0.09436
75% Percentile	56.25	0.01211	82.9	0.01183	57.2	0.1215
Maximum	239.1	0.1081	4039	0.08458	327.9	0.4097

## Sheet: Table 3
The minimal data set to Table 3	The mRNA expression levels of KRAS, ATR, CHEK1 genes in endometrial cancer tissue samples at stage I with and without recurrence in anamnesis
	Recurrent EC
	G1-2				G3				>1/2				<1/2
	KRAS	ATR	CHEK1		KRAS	ATR	CHEK1		KRAS	ATR	CHEK1		KRAS	ATR	CHEK1
	1.4	4.5	6.9		0.98	1.4	12		0.98	1.4	12		0.1	0.16	3.7
	0.4	2.5	14.04		0.16	1.7	7.5		0.16	1.7	7.5		1.4	4.5	6.9
	83.2	66.8	112.3		0.1	0.16	3.7		0.3	1.25	7.16		0.5	1.8	3.17
	112.6	4039.3	132.1		0.3	1.25	7.16		1.9	0.3	6.7		83.2	66.8	112.3
	56.25	128.8	311		1.9	0.3	6.7		1.7	4.3	21.7		112.6	4039.3	132.1
	0.5	1.8	3.17		1.7	4.3	21.7		0.4	1.1	11.04		14.9	7.1	4.6
	0.5	656.3	1.5		0.4	1.1	11.04		0.4	2.5	14.04		61.5	71.9	22.8
	61.5	71.9	22.8		17.9	82.9	57.2		56.25	128.8	311		0.5	656.3	1.5
					21.5	19.17	21.7		17.9	82.9	57.2
					14.9	7.1	4.6		21.5	19.17	21.7
Mean	41.98	133.2	75.48		5.984	11.94	15.33		10.15	24.34	47		34.34	115.5	35.88
Std. Deviation	42.53	235.5	108.2		8.527	25.59	16.04		18.03	44.64	93.96		45	240.5	53.95
Std. Error of Mean	14.18	89.01	38.26		2.696	8.091	5.074		5.7	14.12	29.71		15.91	90.9	19.07
Minimum	0.4	1.8	1.5		0.1	0.16	3.7		0.16	0.3	6.7		0.1	0.16	1.5
25% Percentile	0.5	2.5	4.103		0.265	0.9	6.175		0.375	1.213	7.415		0.5	1.8	3.303
Median	56.25	66.8	18.42		1.34	1.55	9.27		1.34	2.1	13.02		8.15	7.1	5.75
75% Percentile	72.35	128.8	127.2		15.65	10.12	21.7		18.8	35.1	30.58		77.78	71.9	89.93
Maximum	112.6	656.3	311		21.5	82.9	57.2		56.25	128.8	311		112.6	656.3	132.1
	EC w/o recurence
	G1-2				G3				>1/2				<1/2
	KRAS	ATR	CHEK1		KRAS	ATR	CHEK1		KRAS	ATR	CHEK1		KRAS	ATR	CHEK1
	0.000656816	0.000934901	0.0222415		0.00652829	0.0026465	0.106486		0.00652829	0.0026465	0.106486		0.00903283	0.00670383	0.0349058
	0.0103233	0.00874031	0.168885		0.10808	0.0391081	0.409736		0.0103233	0.00874031	0.168885		0.0134177	0.0145586	0.115997
	0.00768105	0.00331981	0.0625585		0.0118701	0.00404535	0.127291		0.00509582	0.00359713	0.119537		0.00953659	0.0845818	0.0503791
	0.00903283	0.00670383	0.0349058		0.00509582	0.00359713	0.119537		0.00190662	0.0170223	0.0282165		0.00343582	0.00191336	0.0428185
	0.0134177	0.0145586	0.115997										0.10808	0.0391081	0.409736
	0.00953659	0.0845818	0.0503791										0.000656816	0.000934901	0.0222415
	0.00343582	0.00191336	0.0428185										0.00186452	0.0109263	0.10085
	0.00186452	0.0109263	0.10085										0.0118701	0.00404535	0.127291
	0.00847026	0.00373754	0.045171										0.00847026	0.00373754	0.045171
	0.00159908	0.00255454	0.0878617										0.00159908	0.00255454	0.0878617
	0.00347387	0.000913955	0.0358122										0.0284513	0.00403858	0.118942
	0.0284513	0.00403858	0.118942										0.00768105	0.00331981	0.0625585
	0.0128402	0.00376043	0.148477										0.0128402	0.00376043	0.148477
Mean	0.008522	0.01128	0.07961		0.03289	0.01235	0.1908		0.005964	0.008001	0.1058		0.01669	0.01386	0.1052
Std. Deviation	0.007363	0.0224	0.04743		0.05021	0.01785	0.1462		0.00349	0.006583	0.05828		0.0284	0.02353	0.09995
Std. Error of Mean	0.002042	0.006212	0.01315		0.0251	0.008924	0.07312		0.001745	0.003291	0.02914		0.007876	0.006527	0.02772
Minimum	0.000657	0.000914	0.02224		0.005096	0.002646	0.1065		0.001907	0.002646	0.02822		0.000657	0.000935	0.02224
25% Percentile	0.002651	0.002234	0.03932		0.005454	0.002884	0.1097		0.002704	0.002884	0.04778		0.002651	0.002938	0.044
Median	0.00847	0.00376	0.06256		0.009199	0.003821	0.1234		0.005812	0.006169	0.113		0.009033	0.004039	0.08786
75% Percentile	0.01158	0.009833	0.1175		0.08403	0.03034	0.3391		0.009374	0.01495	0.1565		0.01313	0.01274	0.1231
Maximum	0.02845	0.08458	0.1689		0.1081	0.03911	0.4097		0.01032	0.01702	0.1689		0.1081	0.08458	0.4097

## Sheet: Figure 3
The minimal data set to Figure 3	Amounts of KRAS, pATR and pCHEK1 positive tumor cells in ECE depending on recurrence incidences.
	KRAS		pATR		pCHEK1
	Recurrent ECE	w/o recurrence	Recurrent ECE	w/o recurrence	Recurrent ECE	w/o recurrence
	15.3	0	11.9	3.9	25.9	6.2
	5.4	18.6	18.2	14.9	19.4	23.9
	3.6	7.3	5.6	4.5	8.2	13.1
	18.5	6.8	8.4	9.7	13.9	32.3
	8.9	51.4	10.9	22.6	33.7	56.2
	62.3	20.5	16	9.3	49.8	13.2
	56.8	12.3	25.6	58.6	53.8	10.3
	21.6	5.3	16.8	2.2	31.2	7.5
	68.2	18.3	36	5.8	41.2	23.4
	50.6	18.8	25.3	3.7	25.3	17.8
	72.7	25.6	31.6	11.2	36.5	15.8
	16.8	15.3	17.3	2.4	18.6	5.9
	40.2	30.9	29.8	18.6	23.1	14.8
	49.3	4.2	8.3	15.1	11.6	21.3
	12.5	5.1	11.4	3.3	26.3	18.5
	51.6	26.8	33.6	10.8	28.2	20.6
	78.9	0	58.5	1.8	78.3	3.6
	10.3	42.3	18.2	3.6	5.4	22.3
	14.8	7.8	10.2	2.9	21.2	7.9
	20.1	23.5	25.3	7.8	7.3	19.6
Mean	33.92	17.04	20.95	10.64	27.95	17.71
Std. Deviation	24.98	13.72	12.69	12.75	17.78	11.68
Std. Error of Mean	5.59	3.07	2.84	2.85	3.98	2.61
Minimum	3.6	0	5.6	1.8	5.4	3.6
Lower Quartile	13.65	6.05	11.15	3.45	16.25	9.1
Median	20.85	16.8	17.75	6.8	25.6	16.8
Upper Quartile	54.2	24.7	27.7	13.05	35.1	21.8
Maximum	78.9	51.4	58.5	58.6	78.3	56.2

## Sheet: Table 4
The minimal data set to Table 4	The biomarkers expression at protein level in ECE tissue samples depending on recurrence incidences and tumor clinicopathological characteristics.
	Recurrent EC
	G1-2				G3				>1/2				<1/2
	KRAS	pATR	pCHEK1		KRAS	pATR	pCHEK1		KRAS	pATR	pCHEK1		KRAS	pATR	pCHEK1
	18.5	8.4	13.9		15.3	11.9	25.9		15.3	11.9	25.9		3.6	5.6	8.2
	56.8	25.6	53.8		5.4	18.2	19.4		5.4	18.2	19.4		18.5	8.4	13.9
	68.2	36	41.2		3.6	5.6	8.2		8.9	10.9	33.7		68.2	36	41.2
	72.7	31.6	36.5		8.9	10.9	33.7		62.3	16	49.8		72.7	31.6	36.5
	16.8	17.3	18.6		62.3	16	49.8		56.8	25.6	53.8		16.8	17.3	18.6
	12.5	11.4	26.3		21.6	16.8	31.2		21.6	16.8	31.2		49.3	8.3	11.6
	51.6	33.6	28.2		50.6	25.3	25.3		50.6	25.3	25.3		51.6	33.6	28.2
	78.9	58.5	78.3		40.2	29.8	23.1		40.2	29.8	23.1		10.3	18.2	5.4
	10.3	18.2	5.4		49.3	8.3	11.6		12.5	11.4	26.3		20.1	25.3	7.3
	20.1	25.3	7.3		14.8	10.2	21.2		78.9	58.5	78.3
									14.8	10.2	21.2
Mean	40.64	26.59	30.95		27.2	15.3	24.94		33.39	21.33	35.27		35.57	20.48	18.99
Std. Deviation	27.54	14.54	22.57		21.42	7.61	11.74		25.36	14.02	18.14		26.04	11.68	13.24
Std. Error of Mean	8.71	4.6	7.14		6.77	2.41	3.71		7.64	4.23	5.47		8.68	3.89	4.41
Minimum	10.3	8.4	5.4		3.6	5.6	8.2		5.4	10.2	19.4		3.6	5.6	5.4
Lower Quartile	16.8	17.3	13.9		8.9	10.2	19.4		12.5	11.4	23.1		16.8	8.4	8.2
Median	35.9	25.5	27.3		18.5	14	24.2		21.6	16.8	26.3		20.1	18.2	13.9
Upper Quartile	68.2	33.6	41.2		49.3	18.2	31.2		56.8	25.6	49.8		51.6	31.6	28.2
Maximum	78.9	58.5	78.3		62.3	29.8	49.8		78.9	58.5	78.3		72.7	36	41.2
	EC w/o recurence
	G1-2				G3				>1/2				<1/2
	KRAS	pATR	pCHEK1		KRAS	pATR	pCHEK1		KRAS	pATR	pCHEK1		KRAS	pATR	pCHEK1
	0	3.9	6.2		18.6	14.9	23.9		20.5	9.3	13.2		0	3.9	6.2
	7.3	4.5	13.1		51.4	22.6	56.2		18.8	3.7	17.8		18.6	14.9	23.9
	6.8	9.7	32.3		20.5	9.3	13.2		25.6	11.2	15.8		7.3	4.5	13.1
	12.3	58.6	10.3		18.8	3.7	17.8		30.9	18.6	14.8		6.8	9.7	32.3
	5.3	2.2	7.5		30.9	18.6	14.8		23.5	7.8	19.6		51.4	22.6	56.2
	18.3	5.8	23.4		23.5	7.8	19.6						12.3	58.6	10.3
	25.6	11.2	15.8										5.3	2.2	7.5
	15.3	2.4	5.9										18.3	5.8	23.4
	4.2	15.1	21.3										15.3	2.4	5.9
	5.1	3.3	18.5										4.2	15.1	21.3
	26.8	10.8	20.6										5.1	3.3	18.5
	0	1.8	3.6										26.8	10.8	20.6
	42.3	3.6	22.3										0	1.8	3.6
	7.8	2.9	7.9										42.3	3.6	22.3
													7.8	2.9	7.9
Mean	12.65	9.7	14.91		27.28	12.82	24.25		23.86	10.12	16.24		14.77	10.81	18.2
Std. Deviation	12.01	14.67	8.46		12.67	7.13	16.1		4.73	5.49	2.51		15.06	14.56	13.5
Std. Error of Mean	3.21	3.92	2.26		5.17	2.91	6.57		2.12	2.45	1.12		3.89	3.76	3.49
Minimum	0	1.8	3.6		18.6	3.7	13.2		18.8	3.7	13.2		0	1.8	3.6
Lower Quartile	5.1	2.9	7.5		18.8	7.8	14.8		20.5	7.8	14.8		5.1	2.9	7.5
Median	7.6	4.2	14.5		22	12.1	18.7		23.5	9.3	15.8		7.8	4.5	18.5
Upper Quartile	18.3	10.8	21.3		30.9	18.6	23.9		25.6	11.2	17.8		18.6	14.9	23.4
Maximum	42.3	58.6	32.3		51.4	22.6	56.2		30.9	18.6	19.6		51.4	58.6	56.2

## Sheet: Figure 4
The minimal data set to Figure 4	ROC analysis of KRAS, pATR and pCHEK1 prognostic biomarkers.
KRAS		pATR		pCHEK1
Recurrent ECE	w/o recurrence	Recurrent ECE	w/o recurrence	Recurrent ECE	w/o recurrence
15.3	0	11.9	3.9	25.9	6.2
5.4	18.6	18.2	14.9	19.4	23.9
3.6	7.3	5.6	4.5	8.2	13.1
18.5	6.8	8.4	9.7	13.9	32.3
8.9	51.4	10.9	22.6	33.7	56.2
62.3	20.5	16	9.3	49.8	13.2
56.8	12.3	25.6	58.6	53.8	10.3
21.6	5.3	16.8	2.2	31.2	7.5
68.2	18.3	36	5.8	41.2	23.4
50.6	18.8	25.3	3.7	25.3	17.8
72.7	25.6	31.6	11.2	36.5	15.8
16.8	15.3	17.3	2.4	18.6	5.9
40.2	30.9	29.8	18.6	23.1	14.8
49.3	4.2	8.3	15.1	11.6	21.3
12.5	5.1	11.4	3.3	26.3	18.5
51.6	26.8	33.6	10.8	28.2	20.6
78.9	0	58.5	1.8	78.3	3.6
10.3	42.3	18.2	3.6	5.4	22.3
14.8	7.8	10.2	2.9	21.2	7.9
20.1	23.5	25.3	7.8	7.3	19.6
